# Supplementary material for: High-frequency ultrasound detects biomechanical weakening in keratoconus with lower stiffness at higher grade
Source: PLoS One. 2022 Jul 20;17(7):e0271749. doi: 10.1371/journal.pone.0271749 (PMC9299312; doi:10.1371/journal.pone.0271749)
Supplement: S1 Data — (XLSX) [file pone.0271749.s001.xlsx]

## Sheet: KCN_pub_Feb2022
ID	Age	Cohort	Eye	CAD	Stiffness	IOP	OPA	CCT	Thinnest Pachy	Kmax	grade
'OPE066'	31	NRL	OD	56.7367	0.064626	16.1667	3.66667	497.588	490.333	45.4	-1
'OPE066'	31	NRL	OS	40.1653	0.0954389	16.0333	3.83333	495.188	486.667	45.1667	-1
'OPE067'	41	NRL	OD	37.3918	0.0517047	21.4	1.93333	470.389	468.333	47.7667	-1
'OPE067'	41	NRL	OS	31.5561	0.0739423	20.4333	2.33333	467.989	470.333	48.4333	-1
'OPE068'	30	NRL	OD	39.2332				524.788	515	44.4333	-1
'OPE068'	30	NRL	OS	29.2653				515.988	509	45.0667	-1
'OPE069'	66	NRL	OD	43.1666	0.0776062	14.8	3.35	509.588	504.667	45.8667	-1
'OPE069'	66	NRL	OS	40.6315	0.121417	14.9333	4.93333	501.188	504	45.5	-1
'OPE070'	67	NRL	OD	24.0002	0.068055	14.9667	1.63333	545.187	536.333	46.7333	-1
'OPE070'	67	NRL	OS	17.2526	0.146838	16.1667	2.53333	544.387	538.333	47.6	-1
'OPE071'	59	NRL	OD	38.3854	0.0434193	16.4333	1.66667	534.787	526.667	45	-1
'OPE071'	59	NRL	OS	39.0078	0.0452901	17.6333	1.76667	532.388	529.333	44.1667	-1
'OPE072'	41	NRL	OD	52.4629	0.0470173	20.2333	2.46667	557.187	553.667	46.8333	-1
'OPE072'	41	NRL	OS	32.2238	0.0962022	16.9	3.1	549.987	547	46.4	-1
'OPE073'	38	NRL	OD	34.5657	0.0781122	12.5	2.7	537.587	531.333	44.2667	-1
'OPE073'	38	NRL	OS	31.5929	0.0559196	8.83333	1.76667	532.388	525.333	44.2667	-1
'OPE074'	46	NRL	OD	21.812	0.108503	19.0333	2.36667	540.387	550	46.3333	-1
'OPE074'	46	NRL	OS	24.1672	0.0855152	19.2667	2.06667	537.187	534.667	45.8	-1
'OPE075'	60	NRL	OD	63.6355	0.0267146	18.6667	1.7	569.587	573.667	46.3333	-1
'OPE075'	60	NRL	OS	49.9551	0.0493776	18.7	2.46667	577.986	572.667	46.4333	-1
'OPE076'	34	NRL	OD	22.2194	0.102013	16.7333	2.26667	580.786	578.667	45.8	-1
'OPE076'	34	NRL	OS	46.2328	0.0490272	17.9	2.26667	586.653	567.667	46.2333	-1
'OPE077'	69	NRL	OD	28.4975	0.109951	13.7	3.13333	538.387	539	43.9333	-1
'OPE077'	69	NRL	OS	21.8584	0.126572	13.8667	2.76667	540.787	534.333	44.3333	-1
'OPE078'	42	KCN	OD	43.0745	0.0239895	15	1.03333	278.927	294.333	84.4667	4
'OPE078'	42	KCN	OS	58.3918	0.0222634	14.5333	1.3	465.189	459.667	51.0333	2
'OPE079'	44	NRL	OD	20.601	0.195783	16.5	4.03333	566.787	557	44.3667	-1
'OPE079'	44	NRL	OS	20.8495	0.196648	16.2333	4.1	564.387	556	45.1667	-1
'OPE080'	25	NRL	OD	35.2283	0.063396	12.6333	2.23333	528.388	522.667	40.9667	-1
'OPE080'	25	NRL	OS	34.7489	0.036452	12.7667	1.26667	529.188	520	41.0333	-1
'OPE081'	48	NRL	OD	37.2647	0.0697712	16.5	2.6	529.588	520.333	43.4667	-1
'OPE081'	48	NRL	OS	31.2609	0.104497	16.1	3.26667	520.788	518.667	43.8	-1
'OPE082'	22	NRL	OD	36.5781	0.0893067	15.7667	3.26667	524.788	522	40.7667	-1
'OPE082'	22	NRL	OS	41.0384	0.0812248	16.5333	3.33333	534.787	528	40.8667	-1
'OPE083'	30	NRL	OD	37.3557	0.0740628	17.8333	2.76667	579.586	577.667	43.3	-1
'OPE083'	30	NRL	OS	35.4053	0.0706108	17.4333	2.5	581.186	575.333	43.7667	-1
'OPE084'	38	KCN	OD	30.6165	0.0729455	12.4	2.23333	471.589	463.333	54.4	3
'OPE084'	38	KCN	OS	25.3009	0.0777312	15.2	1.96667	507.588	506	47.1667	1
'OPE086'	40	NRL	OD	24.1236	0.078761	14.6	1.9	551.987	542.667	45.7	-1
'OPE086'	40	NRL	OS	22.9689	0.0696594	14.7667	1.6	559.987	535.667	47.7333	-1
'OPE087'	56	KCN	OD	27.3336	0.0402435	13.5	1.1	477.989	474	44.5	1
'OPE087'	56	KCN	OS	27.345	0.0597307	12.0667	1.63333	419.99	390.333	59.9	4
'OPE088'	25	KCN	OD	42.5839	0.0360073	13.5667	1.53333	356.792	409.333	81.1	4
'OPE088'	25	KCN	OS	49.3959	0.0391395	18.0333	1.93333	463.189	463	49.2333	2
'OPE089'	50	KCN	OD	79.6641	0.0305449	12.3333	2.43333	391.458	392	58.5667	4
'OPE089'	50	KCN	OS	74.3795	0.0367485	13.2667	2.73333	414.39	405.667	57.7667	4
'OPE090'	47	NRL	OD	34.8649	0.0755297	18.7	2.63333	491.588	505.333	43.1	-1
'OPE090'	47	NRL	OS	26.542	0.0772362	16.15	2.05	480.789	494	43.6667	-1
'OPE091'	64	KCN	OD	62.5185	0.0298578	16.9	1.86667	441.99	424.333	56.4667	3
'OPE091'	64	KCN	OS	46.4051	0.0387888	18.2667	1.8	409.19	399.333	58.3667	3
'OPE092'	41	KCN	OS	32.9922	0.0621358	10.3	2.05	454.389	453.667	49.9333	2
'OPE093'	25	NRL	OD	44.096	0.0355285	14.8333	1.56667	542.787	541.667	46.6333	-1
'OPE093'	25	NRL	OS	33.528	0.0437445	16.2667	1.46667	540.387	534	46.5	-1
'OPE094'	38	KCN	OD	39.5456	0.0969345	21.6667	3.83333	483.989	499.333	58.3667	3
'OPE094'	38	KCN	OS	47.1687	0.0727884	21.8333	3.43333	547.987	544.667	46.8333	0
'OPE095'	21	KCN	OD	32.9393	0.0657775	18.6333	2.16667	515.588	525.333	50.6667	1
'OPE095'	21	KCN	OS	36.1119	0.0544604	18.2333	1.96667	512.388	521	53.1333	1
'OPE096'	31	KCN	OD	32.5646	0.0481094	16.7667	1.56667	468.789	462.333	49.9	2
'OPE096'	31	KCN	OS	41.0765	0.0495011	15.8667	2.03333	486.789	488.667	42.9333	1
'OPE097'	21	KCN	OS	36.0252	0.0906774	19.7	3.26667	451.589	447	49.1333	2
'OPE101'	43	KCN	OS	36.7815	0.0299063	18.25	1.1	271.994	321.333	88.5	4
'OPE111'	18	KCN	OD	73.8339	0.0284422	14.3	2.1	481.189	479	52.5333	2
'OPE111'	18	KCN	OS	79.0494	0.0145479	9.25	1.15	465.589	465.667	53.1667	2
'OPE127'	34	KCN	OD	48.1092	0.0782942	16.8667	3.76667	481.589	482.333	52.6	3
'OPE127'	34	KCN	OS	56.6514	0.0670769	16.8	3.8	257.594	271	96.4667	4
'OPE129'	33	KCN	OD	47.2005	0.0762704	23.1	3.6	527.454	498	42.7	0
'OPE129'	33	KCN	OS	47.5731	0.0924892	18.1	4.4	508.788	419.333	54.5333	3
'OPE132'	43	KCN	OD	39.8595	0.0510125	14.3667	2.03333	311.993	367.667	82.6333	4
'OPE132'	43	KCN	OS	29.7641	0.0526362	13.5667	1.56667	437.59	429.333	56.3667	3
'OPE135'	37	KCN	OD	35.4115	0.0423591	15.6667	1.5	521.188	515	46.7	1
'OPE136'	52	KCN	OD	77.8089	0.0269892	16.9	2.1	443.19	450.667	66.7	4
'OPE136'	52	KCN	OS	59.9276	0.0367109	11.1	2.2	511.588	499.667	55.6	3
'OPE139'	31	KCN	OD	42.9378	0.0520132	17.3333	2.23333	467.589	462	45.5333	0
'OPE140'	35	KCN	OD	54.2804	0.0595672	11.1333	3.23333	516.788	490.333	50.3333	2
'OPE140'	35	KCN	OS	78.4441	0.0242211	9.73333	1.9	465.989	468.667	62.1667	4
